# Supplementary material for: A Microglial Signature Directing Human Aging and Neurodegeneration-Related Gene Networks
Source: Front Neurosci. 2019 Jan 24;13:2. doi: 10.3389/fnins.2019.00002 (PMC6353788; doi:10.3389/fnins.2019.00002)
Supplement: Supplementary file 1 [file Table_1.XLSX]

## Sheet: TableS1A
TableS1A: Comparison of Human Aging and Disease WGCNA modules with cell type signature genes (hypergeometric test)
Note: For significant overlaps the rows are are filled with color corrosponding to module color
GithubFrontiersNeurosciDec2018\HuAgeDis\Intermediate\CellType_GSE52564_FCover20_Signature_Hu_GeneCount.csv
GithubFrontiersNeurosciDec2018\HuAgeDis\Module_Trait&CellType&GO\geneListsModuleSummarycolors_GeneCount.csv
GithubFrontiersNeurosciDec2018\HuAgeDis\enrichmentsCellType_OvGenes\enrichments_NumOvGenes_pvalue_colors.csv
HumanModule(InputCategories)	NoOfGenesModule	CellTypeSpecificGenes(UserDefinedCategories)	NoOfGenesCellType	NumOverlap	Pvalues	CorrectedPvalues
black	113	MicrogliByothersCuffdiff2FCover20	1149	74	1.03866e-61	7.99771e-60
blue	470	EndotheByothersCuffdiff2FCover20	621	42	1.42985e-09	1.10098e-07
turquoise	1501	NeuronByothersCuffdiff2FCover20	709	91	4.99759e-07	3.84815e-05
greenyellow	49	AstroByothersCuffdiff2FCover20	452	7	0.000667432	0.0513923
green	239	EndotheByothersCuffdiff2FCover20	621	17	0.00208897	0.160851
black	113	AstroByothersCuffdiff2FCover20	452	0	1	1
brown	413	AstroByothersCuffdiff2FCover20	452	15	0.285644	1
pink	82	AstroByothersCuffdiff2FCover20	452	2	0.722445	1
red	175	AstroByothersCuffdiff2FCover20	452	2	0.973254	1
yellow	255	AstroByothersCuffdiff2FCover20	452	2	0.997127	1
purple	58	AstroByothersCuffdiff2FCover20	452	1	0.83709	1
blue	470	AstroByothersCuffdiff2FCover20	452	23	0.0172035	1
green	239	AstroByothersCuffdiff2FCover20	452	9	0.312147	1
magenta	69	AstroByothersCuffdiff2FCover20	452	2	0.630497	1
turquoise	1501	AstroByothersCuffdiff2FCover20	452	35	0.976674	1
yellow	255	EndotheByothersCuffdiff2FCover20	621	2	0.998241	1
turquoise	1501	EndotheByothersCuffdiff2FCover20	621	28	0.999909	1
pink	82	EndotheByothersCuffdiff2FCover20	621	2	0.755317	1
black	113	EndotheByothersCuffdiff2FCover20	621	4	0.509189	1
brown	413	EndotheByothersCuffdiff2FCover20	621	13	0.600012	1
greenyellow	49	EndotheByothersCuffdiff2FCover20	621	3	0.215555	1
red	175	EndotheByothersCuffdiff2FCover20	621	1	0.99725	1
magenta	69	EndotheByothersCuffdiff2FCover20	621	1	0.900488	1
purple	58	EndotheByothersCuffdiff2FCover20	621	1	0.856026	1
turquoise	1501	MicrogliByothersCuffdiff2FCover20	1149	54	1	1
red	175	MicrogliByothersCuffdiff2FCover20	1149	6	0.973633	1
yellow	255	MicrogliByothersCuffdiff2FCover20	1149	14	0.77371	1
purple	58	MicrogliByothersCuffdiff2FCover20	1149	4	0.520217	1
greenyellow	49	MicrogliByothersCuffdiff2FCover20	1149	3	0.620929	1
pink	82	MicrogliByothersCuffdiff2FCover20	1149	2	0.972524	1
brown	413	MicrogliByothersCuffdiff2FCover20	1149	29	0.342597	1
blue	470	MicrogliByothersCuffdiff2FCover20	1149	42	0.0181834	1
green	239	MicrogliByothersCuffdiff2FCover20	1149	16	0.476702	1
magenta	69	MicrogliByothersCuffdiff2FCover20	1149	2	0.943004	1
purple	58	MyeOligoByothersCuffdiff2FCover20	263	0	1	1
yellow	255	MyeOligoByothersCuffdiff2FCover20	263	5	0.49843	1
turquoise	1501	MyeOligoByothersCuffdiff2FCover20	263	28	0.47828	1
pink	82	MyeOligoByothersCuffdiff2FCover20	263	0	1	1
red	175	MyeOligoByothersCuffdiff2FCover20	263	3	0.622861	1
magenta	69	MyeOligoByothersCuffdiff2FCover20	263	0	1	1
brown	413	MyeOligoByothersCuffdiff2FCover20	263	10	0.219597	1
greenyellow	49	MyeOligoByothersCuffdiff2FCover20	263	0	1	1
blue	470	MyeOligoByothersCuffdiff2FCover20	263	11	0.236463	1
black	113	MyeOligoByothersCuffdiff2FCover20	263	0	1	1
green	239	MyeOligoByothersCuffdiff2FCover20	263	9	0.0300814	1
magenta	69	NeuronByothersCuffdiff2FCover20	709	4	0.261587	1
purple	58	NeuronByothersCuffdiff2FCover20	709	0	1	1
red	175	NeuronByothersCuffdiff2FCover20	709	11	0.0658756	1
yellow	255	NeuronByothersCuffdiff2FCover20	709	3	0.996975	1
greenyellow	49	NeuronByothersCuffdiff2FCover20	709	2	0.556146	1
pink	82	NeuronByothersCuffdiff2FCover20	709	5	0.195829	1
green	239	NeuronByothersCuffdiff2FCover20	709	8	0.68476	1
black	113	NeuronByothersCuffdiff2FCover20	709	2	0.930681	1
brown	413	NeuronByothersCuffdiff2FCover20	709	9	0.977161	1
blue	470	NeuronByothersCuffdiff2FCover20	709	12	0.946654	1
purple	58	NewOligoByothersCuffdiff2FCover20	82	0	1	1
green	239	NewOligoByothersCuffdiff2FCover20	82	1	0.70904	1
magenta	69	NewOligoByothersCuffdiff2FCover20	82	0	1	1
brown	413	NewOligoByothersCuffdiff2FCover20	82	4	0.154465	1
turquoise	1501	NewOligoByothersCuffdiff2FCover20	82	7	0.661915	1
pink	82	NewOligoByothersCuffdiff2FCover20	82	1	0.342263	1
red	175	NewOligoByothersCuffdiff2FCover20	82	1	0.593396	1
yellow	255	NewOligoByothersCuffdiff2FCover20	82	0	1	1
greenyellow	49	NewOligoByothersCuffdiff2FCover20	82	0	1	1
blue	470	NewOligoByothersCuffdiff2FCover20	82	1	0.91527	1
black	113	NewOligoByothersCuffdiff2FCover20	82	0	1	1
blue	470	PreOligoByothersCuffdiff2FCover20	116	5	0.120961	1
magenta	69	PreOligoByothersCuffdiff2FCover20	116	0	1	1
purple	58	PreOligoByothersCuffdiff2FCover20	116	0	1	1
turquoise	1501	PreOligoByothersCuffdiff2FCover20	116	9	0.473859	1
green	239	PreOligoByothersCuffdiff2FCover20	116	2	0.390331	1
black	113	PreOligoByothersCuffdiff2FCover20	116	0	1	1
brown	413	PreOligoByothersCuffdiff2FCover20	116	1	0.908756	1
greenyellow	49	PreOligoByothersCuffdiff2FCover20	116	2	0.0306406	1
pink	82	PreOligoByothersCuffdiff2FCover20	116	1	0.37147	1
red	175	PreOligoByothersCuffdiff2FCover20	116	3	0.0743787	1
yellow	255	PreOligoByothersCuffdiff2FCover20	116	2	0.422172	1

## Sheet: TableS1B
TableS1B: Comparison of Human Aging and Disease WGCNA modules with cell type signature genes (overlapping genes between human black and cell type specific genes)
GithubFrontiersNeurosciDec2018\HuAgeDis\Module_GeneskMEHubs\black.txt
GithubFrontiersNeurosciDec2018\HuAgeDis\enrichmentsCellType_OvGenes\black -- MicrogliByothersCuffdiff2FCover20__.txt
GithubFrontiersNeurosciDec2018\HuAgeDis\Intermediate\CellType_GSE52564_FCover20_Signature_Hu.csv
Black_Module_Genes	Microglia_CellType_Genes	Overlap_BlackModule_Mciroglia_Genes
HLA-DRB3	C4orf19	ABI3
C1QA	C20orf144	ADORA3
CX3CR1	C15orf39	ARHGAP4
HLA-DPA1	C8orf37	C1QA
TGFBI	C10orf99	C3
CD68	C7orf50	CAPG
FCGR3A	C19orf71	CCR5
AIF1	CXorf21	CD14
IL10RA	C17orf99	CD33
HLA-DMB	AASDH	CD4
ADORA3	AATF	CMKLR1
FPR1	C19orf38	CMTM7
TYROBP	ABCA9	CX3CR1
EBI3	ABCC3	CYBB
TLR2	ABHD12	CYFIP1
CYBB	ABHD14A	DOCK8
LCP1	ABHD15	DOK1
COL8A2	ABI3	EBI3
RGS18	ABL1	ENTPD1
RGS10	ABL2	FCER1G
TREM2	ACCS	FCGR3A
CD14	ACP5	FOLR2
IFI30	ADAM15	FPR1
TBXAS1	ADAM33	GMFG
SUSD3	ADAM8	GPSM3
CCR5	ADAMTS16	GRN
RHBDF2	ADAP2	HAVCR2
GPSM3	ADCY3	HLA-DMB
CTSC	ADCY7	IL10RA
FCER1G	ADGRE1	INPP5D
STAB1	ADGRG1	ITGB2
FOLR2	ADGRG5	KCTD12
SLC2A5	ADORA3	LAT2
C1orf162	ADRB2	LCP1
C3	AGMO	LST1
LY86	AGPAT1	LY86
HAVCR2	AIM2	LYN
CD300A	AKAP13	MAF
FYB	AKT1	MAN2B1
ITGB2	ALAS1	MYO1F
PTPRC	ALOX15	MYO7A
ADAM28	ALOX5	PLCB2
SLA	ALOX5AP	PLCG2
LAT2	AMDHD2	PTPN18
KCNQ1	AMN1	PTPRC
DOCK8	AMPH	RAC2
SLC7A7	AMZ1	RCSD1
LHFPL2	ANG	RGS10
FXYD5	ANGPTL7	RHBDF2
B3GNT5	ANKHD1	RPS6KA1
SH3TC1	ANKHD1-EIF4EBP3	SH3TC1
CD302	AOAH	SLA
HLA-DRB4	AP1G2	SLC15A3
SYK	AP5S1	SLC2A5
GIMAP8	AP5Z1	SLC2A9
GIMAP4	APBB1IP	SLC7A7
INPP5D	APC2	SLCO2B1
HLA-DMA	APOBEC1	STAB1
FLI1	APOBEC2	SUSD3
KCTD12	APOBEC3H	SYK
VAMP8	APOBR	TAL1
LST1	APOC2	TBXAS1
CD4	ARL17A	TGFBI
IL13RA1	ARL17B	TLR2
CAPG	ARHGAP15	TLR7
KIAA1274	ARHGAP17	TNFAIP8L2
GIMAP6	ARHGAP22	TRAF3IP3
MYO1F	ARHGAP25	TREM2
RNASET2	ARHGAP27	TYROBP
MAF	ARHGAP30	UNC93B1
CYBA	ARHGAP4	VAMP8
SLC2A9	ARHGAP45	VAV1
RAC2	ARHGAP9	WDFY4
TLR7	ARHGDIB	ZMYND15
CD33	ARHGEF10L
TRAF3IP3	ARHGEF40
WDFY4	ARHGEF6
ENTPD1	ARID3A
KYNU	ARID5A
C1orf38	ARL11
SLC15A3	ARL4C
SLCO2B1	ARL5C
DOK1	ARMC3
MYO7A	ARNT2
LYN	ARRDC2
RCSD1	ASB10
SOAT1	ASB2
TNFAIP8L2	ASGR2
GMFG	ASPH
PLCB2	ATAT1
UNC93B1	ATF3
ZMYND15	ATP2A3
TAL1	ATP2C1
PLCG2	ATP6AP1
ABI3	ATP6V0C
CMTM7	ATP6V1A
RAB32	ATP6V1F
CYFIP1	AVPR2
MFNG	B3GALNT2
DEF6	B4GALNT1
ST6GAL1	B4GALT1
MFSD1	BANK1
FCGRT	BASP1
CMKLR1	BATF
VAV1	BATF3
RPS6KA1	BBS9
DOCK11	C7orf43
PILRA	SMIM35
PTPN18	BCL2A1
PRAM1	BCL2L1
GRN	BCL3
ARHGAP4	BCL7C
MAN2B1	BCOR
	BID
	BIN2
	BLNK
	BLVRA
	BLVRB
	BMF
	BRD2
	BST1
	BTBD10
	BTK
	SP110
	C1QA
	C1QB
	C1QC
	C1RL
	C2CD3
	C3
	C3AR1
	C5AR1
	C5AR2
	CABIN1
	CABLES1
	CACNA1S
	CALB1
	CALHM2
	CAMK1
	CAMP
	CANT1
	CAPG
	CAPN1
	CAPN3
	CAPNS1
	CA9
	CARD11
	CARD9
	CARS
	CASS4
	CBL
	CCDC88B
	CCL8
	CCL2
	CCL22
	CCL24
	CCL3
	CCL3L3
	CCL3L1
	CCL18
	CCL4
	CCL4L2
	CCL5
	CCL15-CCL14
	CCL23
	CCL15
	CCL7
	CCL26
	CCM2
	CCND3
	CCR1
	CCR2
	CCR5
	CCR6
	CCR7
	CCRL2
	CD101
	CD14
	CD163
	CD180
	CD19
	CD2
	CD200R1
	CD200R1L
	CD209
	CD22
	CD247
	CD2BP2
	CD300C
	CD300LB
	CD300LF
	CD36
	CD37
	CD3D
	CD4
	CD48
	CD5
	CD52
	CD53
	CD6
	CD7
	CD72
	CD74
	CD79A
	CD79B
	CD80
	CD83
	CD84
	CD86
	CDH23
	CDK6
	CDKN1A
	CDS1
	PSG1
	PSG11
	CEACAM8
	PSG9
	PSG3
	CEACAM1
	PSG4
	PSG5
	PSG7
	PSG6
	PSG8
	PSG2
	CEBPA
	CEBPB
	CELA1
	CEP250
	CEP89
	CFAP74
	CFLAR
	CH25H
	CHEK2
	CHST12
	CIART
	CKM
	CLCF1
	CLEC12A
	CLEC2D
	CLEC4A
	CLEC4C
	CLEC4D
	CLEC4E
	CLEC6A
	CLEC5A
	CLEC7A
	CLN3
	CMKLR1
	CMTM3
	CMTM7
	CNDP2
	CNR2
	COL15A1
	COL27A1
	COL6A3
	COLGALT1
	COMP
	CORO1A
	COTL1
	CPN1
	CRAT
	CRIP1
	CRYBA4
	CRYBB1
	CRYZ
	CSF1
	CSF1R
	CSF2
	CSF2RB
	CSF3R
	CSK
	CSNK1D
	CSNK1E
	TPTEP2-CSNK1E
	CST7
	CTBP1
	CTC1
	CTSA
	CTSB
	CTSD
	CTSE
	CTSS
	CTSZ
	CX3CR1
	CXCL16
	CXCR3
	CXCR5
	CYBB
	CYFIP1
	CYP4F3
	CYSLTR1
	CYTH4
	CYTIP
	DAGLB
	DAPP1
	DCAKD
	DCLRE1B
	DENND1C
	DENND4A
	DENND4B
	DGKD
	DGKZ
	DGLUCY
	DHRS3
	DHX34
	DISC1
	DMRTB1
	DNAH2
	DNAJB13
	DNASE1L3
	DNASE2
	DNMT3A
	DNMT3B
	DNPEP
	DNTTIP2
	DOCK2
	DOCK8
	DOK1
	DOK2
	DOK3
	DOT1L
	DPAGT1
	DTX4
	DUOXA1
	DUPD1
	DUSP13
	DUSP2
	DUSP27
	DYRK4
	RNASE2
	RNASE3
	EBI3
	EBNA1BP2
	EEF2K
	EFHD2
	EGR2
	EGR3
	EHD4
	ELAC2
	ELF4
	ELMO1
	EMG1
	EMP3
	ENO2
	ENTPD1
	ENTPD5
	ENTPD7
	EPS8
	EPSTI1
	ERMAP
	ESPL1
	ETFA
	EVA1A
	EVI2A
	EVL
	EXTL2
	F11R
	F13A1
	F9
	FAM110A
	FAM167B
	FAM19A1
	FAM81A
	FAM83G
	FBLIM1
	FBXO3
	FBXW4
	FCER1G
	FCGR1B
	FCGR1A
	FCGR2B
	FCGR2A
	FCGR2C
	FCGR3A
	FCGR3B
	FCHO2
	FCMR
	FCRL1
	FERMT3
	FES
	FGD2
	FGD3
	FGGY
	FGR
	FHAD1
	FHOD1
	FKBP4
	FLNA
	FMNL1
	FMNL3
	FNDC3A
	FNDC7
	FOCAD
	FOLR2
	FOXN3
	FPR1
	FRMD4A
	FUNDC2
	FURIN
	FYB1
	FYCO1
	GABPB1
	GABRD
	GAL3ST1
	GAL3ST4
	GALNT11
	GALNT12
	GATAD2A
	GBGT1
	GCN1
	GCNT1
	GDAP2
	GDF15
	GEMIN7
	GFM2
	GGT5
	GLG1
	GLIPR1
	C1orf56
	C11orf96
	DNAJC25-GNG10
	GPC2
	C1orf127
	GMFG
	GMIP
	GNA15
	GNB1
	GNE
	GNGT2
	GNS
	GOLM1
	GP9
	GPAT2
	GPR157
	GPR18
	GPR183
	GPR34
	GPR35
	GPR65
	GPRC5C
	GPSM3
	GRAMD1A
	GRAMD1B
	GRHPR
	GRIPAP1
	GRN
	GSDMD
	GSG1
	GTDC1
	GTF2IRD2B
	GTF2IRD2
	GTPBP1
	GUCA1A
	GUSB
	HLA-DMB
	HLA-DOA
	HLA-DOB
	HAAO
	HAUS3
	HAVCR2
	HCAR3
	HCAR2
	HCK
	HCLS1
	HCST
	HECTD1
	HELB
	HELZ
	HEXA
	HEXB
	HFE
	HIF3A
	HK2
	HK3
	HMGA1
	HMGN3
	HMOX1
	HNRNPF
	HP
	HPR
	HPGDS
	HPN
	HPS4
	HPSE
	HRC
	HRH2
	HSF2BP
	HSPA1A
	HSPA1B
	HSPB3
	HTRA2
	HVCN1
	ICAM1
	ICOS
	ICOSLG
	IER3
	IER5
	IFI27L2
	IFITM10
	IFT140
	IFT43
	IGHM
	IGKC
	IGLC2
	IGLC3
	IGLC7
	IGLL5
	IGLL1
	IGLC1
	IGSF6
	IKZF1
	IL10
	IL10RA
	IL12B
	IL15
	IL16
	IL17RA
	IL1A
	IL1B
	IL1R2
	IL1RL1
	IL1RL2
	IL1RN
	IL21R
	IL2RB
	IL4I1
	IL4R
	IL6R
	IL7R
	ILDR1
	INO80E
	INPP5D
	IP6K3
	IQSEC2
	IRAK2
	IREB2
	IRF4
	IRF5
	ISCU
	ISYNA1
	ITGAE
	ITGAL
	ITGAM
	ITGAV
	ITGAX
	ITGB2
	ITGB5
	ITPRIPL1
	JADE2
	JAK3
	KAT14
	KCNA7
	KCNAB2
	KCNK12
	KCNK6
	KCNN4
	KCTD12
	KCTD9
	KDM4C
	KHK
	KLHDC8B
	KLHL38
	KLRD1
	KPTN
	LAG3
	LAIR1
	LAPTM5
	LASP1
	LAT
	LAT2
	LBX1
	LBX2
	LCK
	LCP1
	LCP2
	LEKR1
	LFNG
	LGALS1
	LGALS3
	LGMN
	LIF
	LIMD2
	LIMK1
	LIPH
	LPAR5
	LPCAT2
	LPXN
	LRBA
	LRCH4
	LRMP
	LRP5L
	LRP5
	LRRC25
	LRRC28
	LRRC75A
	LSP1
	LST1
	LTB
	LTC4S
	LTF
	LY6D
	LY6E
	LY86
	LY9
	LYL1
	LYN
	LYVE1
	M1AP
	MADD
	MAF
	MAFB
	MAFF
	MAN2B1
	MAN2B2
	MAP3K8
	MARCH1
	MARK2
	MATN4
	CGAS
	MBNL1
	MBOAT7
	MBTPS1
	MCEMP1
	MCL1
	MED12L
	MED27
	MFSD12
	MFSD13A
	CLEC10A
	MGME1
	MICAL1
	MICAL3
	MIER1
	MILR1
	MIPOL1
	MKNK1
	MLPH
	MLXIPL
	MMP12
	MMP9
	MOB3C
	MON2
	MPEG1
	MRC1
	MS4A4A
	MS4A4E
	MS4A7
	MSH5
	MSH5-SAPCD1
	MSR1
	MTR
	MYADML2
	MYBPC3
	MYLIP
	MYMK
	MYO18B
	MYO1C
	MYO1F
	MYO1G
	MYO7A
	MYO9B
	MYOM1
	NAA20
	NAB2
	NAPSA
	NBAS
	NBEAL2
	NCF1
	NCF2
	NCF4
	NCKAP1L
	NCKIPSD
	NCOA4
	NDUFC2-KCTD14
	NDUFC2
	NECAB3
	NELFCD
	NEURL1
	NEURL3
	NFAM1
	NFATC2
	NFKB2
	NFKBID
	NFKBIE
	NFKBIZ
	NFYA
	NINJ1
	NIPAL3
	NKG7
	NLRP1
	NLRP3
	NME6
	NOCT
	NOD2
	NPDC1
	NPL
	NPNT
	NR4A3
	NRAP
	NRGN
	NRROS
	NTM
	NTPCR
	NUAK2
	NUDT1
	NUDT16
	NUDT9
	NUMB
	NUPR1
	NXF1
	OAS2
	OASL
	OCSTAMP
	OLFM4
	OLFML3
	OR5V1
	OPHN1
	ORAI2
	OSBPL9
	OSGIN1
	OSM
	P2RX1
	P2RX7
	P2RY12
	P2RY13
	P2RY2
	P2RY6
	P3H1
	P3H2
	PACSIN2
	PAG1
	PAN2
	PAOX
	PARP10
	PARVG
	PBX3
	PBXIP1
	PCBD1
	PCDHGB2
	PCNX2
	PCTP
	PDCD1
	PDE7B
	PDGFB
	PDZK1IP1
	PEPD
	PER1
	PFKFB4
	PHF10
	PHF11
	PHOSPHO2
	PIGN
	PIK3AP1
	PIK3CD
	PIK3CG
	PIK3R5
	PIP5K1A
	PIP5K1C
	LILRA4
	PITPNM3
	PKD1
	PKIG
	PLA2G15
	PLA2G2D
	PLA2G4A
	PLA2G4D
	PLAC8
	PLAU
	PLAUR
	PLBD1
	PLCB2
	PLCD1
	PLCG2
	PLD3
	PLD4
	PLEK
	PLEKHG5
	PLEKHM2
	PLEKHM3
	PLEKHO1
	PLEKHO2
	PLGRKT
	PLK3
	PLOD1
	PLRG1
	PLXDC2
	PLXNB2
	PML
	PMP22
	PNPLA7
	POU2F1
	POU2F2
	PPCDC
	PPFIA3
	PPP1R15A
	PPP1R18
	PPP1R3B
	PPP5C
	PRG2
	PRKCD
	PRKCH
	PRPF3
	PSAP
	PSD4
	PSMB8
	PSMB9
	PSMD8
	PTAFR
	PTBP3
	PTGER4
	PTGES
	PTGR2
	PTGS1
	PTK2B
	PTPN18
	PTPN2
	PTPN6
	PTPRC
	PTPRO
	PYCARD
	QPRT
	R3HDM4
	RAB17
	RAB20
	RAB25
	RAB27A
	RAB3IL1
	RAC2
	RAMP3
	RAPSN
	RASA4
	RASA4B
	RASAL3
	RBM19
	RBM38
	RBM47
	RCAN1
	RCBTB2
	RCSD1
	RENBP
	RETNLB
	RGS1
	RGS10
	RGS14
	RGS19
	RHBDD3
	RHBDF2
	RHOBTB1
	RHOH
	RILPL2
	RIN3
	RIPK3
	RNASE10
	RNASE12
	RNASE4
	RNASE6
	RNF145
	RNF19B
	RNF216
	ROBO3
	ROGDI
	RPL13A
	RPL35
	RPRD1B
	RPS10
	RPS21
	RPS6KA1
	RPS6KB2
	RPS9
	RPTOR
	RRAD
	RTN1
	RTN4
	RTN4RL1
	RUBCNL
	RUNDC3A
	RUNX1
	RUNX3
	S100A8
	S100A9
	S1PR4
	SAMD4A
	SAP25
	SAPCD1
	SASH3
	SAT1
	SBNO2
	SCFD2
	SCIMP
	SCMH1
	SCUBE1
	SDHA
	SEC11A
	SELPLG
	SEMA3F
	SEMA4D
	SERPINB8
	SERPINE1
	SERPINF1
	SETD4
	SFXN4
	SGK1
	SH2B2
	SH2B3
	SH2D6
	SH3BP1
	SH3TC1
	SHISA5
	SHMT1
	SIGLEC1
	SIGLEC12
	SIGLEC8
	SIGLEC7
	SIGLEC9
	SIGLEC11
	SIGLEC10
	CD33
	SKAP2
	SLA
	SLAMF1
	SLAMF6
	SLAMF8
	SLAMF9
	SLC11A1
	SLC15A3
	SLC15A4
	SLC16A10
	SLC16A3
	SLC17A9
	SLC22A17
	SLC22A18
	SLC25A10
	SLC25A37
	SLC25A45
	SLC25A5
	SLC29A1
	SLC2A5
	SLC2A9
	SLC30A6
	SLC35A1
	SLC35C2
	SLC35F6
	SLC36A2
	SLC37A2
	SLC37A4
	SLC38A11
	SLC38A7
	SLC43A1
	SLC43A2
	SLC45A3
	SLC5A10
	SLC7A7
	SLC8B1
	SLC9A8
	SLCO2B1
	SLCO4A1
	SLFN12
	SLFN12L
	SLFN11
	SLFN13
	SMAGP
	SNORA62
	SNX10
	SNX14
	SNX20
	SNX8
	SOCS3
	SOX15
	SPACA9
	SPATA5
	SPECC1
	SPHK1
	SPHK2
	SPI1
	SPIB
	SPN
	SPNS3
	SPP1
	SQOR
	SRGAP2C
	SRGAP2
	SRGAP2B
	SSH2
	ST14
	ST6GALNAC4
	STAB1
	STARD5
	STAT5B
	STAT6
	STAU2
	STK11
	STK11IP
	STON2
	STX11
	SUCO
	SUSD1
	SUSD3
	SYK
	SYNGR2
	SYNJ2BP
	TAB3
	TACC1
	TAF1C
	TAF6L
	TAGAP
	TAL1
	TANK
	TAOK2
	TBC1D17
	TBCA
	TBCD
	TBXAS1
	TCIRG1
	TCN2
	TDRD3
	TEC
	TEP1
	TERF2
	TEX10
	TFCP2
	TFE3
	TFEC
	TGFB1
	TGFBI
	TGIF1
	TGM1
	TGM2
	THEMIS2
	THOC6
	TICAM1
	TIFAB
	TIMD4
	TLE3
	TLN2
	TLR1
	TLR2
	TLR5
	TLR6
	TLR7
	TLR9
	TM6SF1
	TMBIM4
	TMC6
	TMC8
	TMCC3
	TMED7-TICAM2
	TMED7
	TMEM104
	TMEM106A
	TMEM107
	TMEM119
	TMEM120B
	TMEM132A
	TMEM156
	TMEM173
	TMEM185B
	TMEM221
	TMEM52
	TNF
	TNFAIP2
	TNFAIP3
	TNFAIP8L2
	TNFRSF11A
	TNFRSF13B
	TNFRSF14
	TNFRSF17
	TNFRSF1B
	TNFRSF8
	TNFSF14
	TNFSF18
	TNNI2
	TNS1
	TNS4
	TOR3A
	TOR4A
	TPBGL
	TPM1
	TPR
	TPRA1
	TRAF3IP3
	TRAF5
	TRAK1
	TRBC2
	TRBC1
	TREM2
	TREML2
	TREML4
	TRIM14
	TRIM44
	TRIM47
	TRPM2
	TRPM4
	TRPV2
	TRPV4
	TSEN54
	TSGA10IP
	TSLP
	TSPAN32
	TSPAN33
	TTC4
	TTC7A
	TUBA1C
	TUBA4A
	TUBB1
	TWF2
	TXNIP
	TYROBP
	UAP1L1
	UBA7
	UCP2
	UGT1A6
	UGT1A9
	UGT1A7
	UGT1A8
	UGT1A10
	UNC13D
	UNC93B1
	USP2
	USP21
	VAMP8
	VAV1
	VPREB3
	VPS33B
	VPS53
	VRK1
	VSIG10L
	VSNL1
	WAS
	WDFY4
	WDR81
	WDR83
	WDSUB1
	WNT11
	XCR1
	YPEL3
	ZBTB32
	ZC3H12A
	ZC4H2
	ZFHX3
	ZNF292
	ZNF330
	ZFP36
	ZNF426
	ZNF467
	ZNF629
	ZNF644
	ZNF652
	ZNF691
	ZNF703
	ZNF827
	ZFYVE26
	ZGLP1
	ZNF496
	ZMYND10
	ZMYND15
	ZYX
