# Supplementary material for: A Microglial Signature Directing Human Aging and Neurodegeneration-Related Gene Networks
Source: Front Neurosci. 2019 Jan 24;13:2. doi: 10.3389/fnins.2019.00002 (PMC6353788; doi:10.3389/fnins.2019.00002)
Supplement: Supplementary file 3 [file Table_3.XLSX]

## Sheet: TableS3A
TableS3A: Comparison of Human Aging and Disease Modules with Mouse Aging WGCNA modules (hypergeometric test)
Note: For significant overlaps the rows are bolded and the modules are filled with color corrosponding to module color
Mouse module labels and colors from TableS2
GithubFrontiersNeurosciDec2018\HuAgeDisVsMsAge\enrichmentsdat2MsAge7Klabels_OvGenes\enrichmentsdat2MsAge7K_NumOvGenes_pvalue_colors.csv
HumanModule(InputCategories)	MouseModules(UserDefinedCategories)	MouseModule(InputCategories, colors)	NumOverlap	Pvalues	CorrectedPvalues
black	MsAge7K_04	yellow	17	4.07208e-18	8.06272e-16
greenyellow	MsAge7K_07	black	10	5.10513e-14	1.01082e-11
black	MsAge7K_00	grey	62	5.30825e-11	1.05103e-08
green	MsAge7K_00	grey	93	6.35215e-06	0.00125772
brown	MsAge7K_00	grey	143	4.2324e-05	0.00838015
blue	MsAge7K_04	yellow	12	0.000217017	0.0429693
blue	MsAge7K_00	grey	150	0.00189062	0.374342
green	MsAge7K_01	turquoise	10	0.00378525	0.749479
greenyellow	MsAge7K_00	grey	20	0.0167063	1
magenta	MsAge7K_00	grey	12	0.967269	1
pink	MsAge7K_00	grey	11	0.998292	1
purple	MsAge7K_00	grey	14	0.677993	1
red	MsAge7K_00	grey	22	0.999997	1
turquoise	MsAge7K_00	grey	259	1	1
yellow	MsAge7K_00	grey	60	0.841796	1
black	MsAge7K_01	turquoise	1	0.830751	1
blue	MsAge7K_01	turquoise	12	0.058821	1
brown	MsAge7K_01	turquoise	7	0.458646	1
greenyellow	MsAge7K_01	turquoise	2	0.175342	1
magenta	MsAge7K_01	turquoise	0	1	1
pink	MsAge7K_01	turquoise	1	0.723701	1
purple	MsAge7K_01	turquoise	1	0.596784	1
red	MsAge7K_01	turquoise	1	0.9369	1
turquoise	MsAge7K_01	turquoise	10	0.999789	1
yellow	MsAge7K_01	turquoise	2	0.910086	1
black	MsAge7K_02	blue	0	1	1
blue	MsAge7K_02	blue	0	1	1
brown	MsAge7K_02	blue	2	0.971447	1
green	MsAge7K_02	blue	3	0.591973	1
greenyellow	MsAge7K_02	blue	0	1	1
magenta	MsAge7K_02	blue	0	1	1
pink	MsAge7K_02	blue	3	0.0864377	1
purple	MsAge7K_02	blue	0	1	1
red	MsAge7K_02	blue	7	0.0067639	1
turquoise	MsAge7K_02	blue	23	0.189653	1
yellow	MsAge7K_02	blue	5	0.224645	1
black	MsAge7K_03	brown	0	1	1
blue	MsAge7K_03	brown	8	0.0258014	1
brown	MsAge7K_03	brown	1	0.962131	1
green	MsAge7K_03	brown	1	0.846034	1
greenyellow	MsAge7K_03	brown	0	1	1
magenta	MsAge7K_03	brown	0	1	1
pink	MsAge7K_03	brown	1	0.470023	1
purple	MsAge7K_03	brown	0	1	1
red	MsAge7K_03	brown	1	0.744322	1
turquoise	MsAge7K_03	brown	7	0.959038	1
yellow	MsAge7K_03	brown	2	0.587625	1
brown	MsAge7K_04	yellow	0	1	1
green	MsAge7K_04	yellow	1	0.851113	1
greenyellow	MsAge7K_04	yellow	2	0.055751	1
magenta	MsAge7K_04	yellow	0	1	1
pink	MsAge7K_04	yellow	0	1	1
purple	MsAge7K_04	yellow	0	1	1
red	MsAge7K_04	yellow	0	1	1
turquoise	MsAge7K_04	yellow	1	0.999998	1
yellow	MsAge7K_04	yellow	0	1	1
black	MsAge7K_05	green	0	1	1
blue	MsAge7K_05	green	1	0.90941	1
brown	MsAge7K_05	green	1	0.877726	1
green	MsAge7K_05	green	3	0.112456	1
greenyellow	MsAge7K_05	green	1	0.215736	1
magenta	MsAge7K_05	green	0	1	1
pink	MsAge7K_05	green	0	1	1
purple	MsAge7K_05	green	0	1	1
red	MsAge7K_05	green	4	0.0103298	1
turquoise	MsAge7K_05	green	10	0.189794	1
yellow	MsAge7K_05	green	0	1	1
black	MsAge7K_06	red	0	1	1
blue	MsAge7K_06	red	0	1	1
brown	MsAge7K_06	red	1	0.738517	1
green	MsAge7K_06	red	1	0.535449	1
greenyellow	MsAge7K_06	red	1	0.143685	1
magenta	MsAge7K_06	red	0	1	1
pink	MsAge7K_06	red	0	1	1
purple	MsAge7K_06	red	1	0.167833	1
red	MsAge7K_06	red	1	0.42814	1
turquoise	MsAge7K_06	red	5	0.526351	1
yellow	MsAge7K_06	red	0	1	1
black	MsAge7K_07	black	0	1	1
blue	MsAge7K_07	black	6	0.0410193	1
brown	MsAge7K_07	black	1	0.903253	1
green	MsAge7K_07	black	4	0.0407377	1
magenta	MsAge7K_07	black	0	1	1
pink	MsAge7K_07	black	0	1	1
purple	MsAge7K_07	black	0	1	1
red	MsAge7K_07	black	0	1	1
turquoise	MsAge7K_07	black	1	0.999902	1
yellow	MsAge7K_07	black	0	1	1
black	MsAge7K_08	pink	0	1	1
blue	MsAge7K_08	pink	2	0.668736	1
brown	MsAge7K_08	pink	1	0.870357	1
green	MsAge7K_08	pink	1	0.68891	1
greenyellow	MsAge7K_08	pink	0	1	1
magenta	MsAge7K_08	pink	0	1	1
pink	MsAge7K_08	pink	0	1	1
purple	MsAge7K_08	pink	0	1	1
red	MsAge7K_08	pink	0	1	1
turquoise	MsAge7K_08	pink	10	0.165798	1
yellow	MsAge7K_08	pink	0	1	1
black	MsAge7K_09	magenta	0	1	1
blue	MsAge7K_09	magenta	6	0.05038	1
brown	MsAge7K_09	magenta	3	0.427061	1
green	MsAge7K_09	magenta	3	0.157472	1
greenyellow	MsAge7K_09	magenta	0	1	1
magenta	MsAge7K_09	magenta	0	1	1
pink	MsAge7K_09	magenta	0	1	1
purple	MsAge7K_09	magenta	0	1	1
red	MsAge7K_09	magenta	0	1	1
turquoise	MsAge7K_09	magenta	2	0.999266	1
yellow	MsAge7K_09	magenta	1	0.776297	1
black	MsAge7K_10	purple	0	1	1
blue	MsAge7K_10	purple	1	0.864708	1
brown	MsAge7K_10	purple	1	0.826313	1
green	MsAge7K_10	purple	0	1	1
greenyellow	MsAge7K_10	purple	0	1	1
magenta	MsAge7K_10	purple	2	0.0322986	1
pink	MsAge7K_10	purple	1	0.287892	1
purple	MsAge7K_10	purple	0	1	1
red	MsAge7K_10	purple	0	1	1
turquoise	MsAge7K_10	purple	12	0.0116784	1
yellow	MsAge7K_10	purple	0	1	1
black	MsAge7K_11	greenyellow	2	0.0606369	1
blue	MsAge7K_11	greenyellow	2	0.505948	1
brown	MsAge7K_11	greenyellow	1	0.780559	1
green	MsAge7K_11	greenyellow	2	0.208621	1
greenyellow	MsAge7K_11	greenyellow	1	0.160867	1
magenta	MsAge7K_11	greenyellow	0	1	1
pink	MsAge7K_11	greenyellow	0	1	1
purple	MsAge7K_11	greenyellow	0	1	1
red	MsAge7K_11	greenyellow	1	0.468413	1
turquoise	MsAge7K_11	greenyellow	6	0.451019	1
yellow	MsAge7K_11	greenyellow	0	1	1
black	MsAge7K_12	tan	1	0.364427	1
blue	MsAge7K_12	tan	1	0.855359	1
brown	MsAge7K_12	tan	0	1	1
green	MsAge7K_12	tan	0	1	1
greenyellow	MsAge7K_12	tan	0	1	1
magenta	MsAge7K_12	tan	0	1	1
pink	MsAge7K_12	tan	0	1	1
purple	MsAge7K_12	tan	0	1	1
red	MsAge7K_12	tan	1	0.505865	1
turquoise	MsAge7K_12	tan	6	0.566617	1
yellow	MsAge7K_12	tan	3	0.0789942	1
black	MsAge7K_13	salmon	0	1	1
blue	MsAge7K_13	salmon	5	0.00930752	1
brown	MsAge7K_13	salmon	2	0.334995	1
green	MsAge7K_13	salmon	1	0.503374	1
greenyellow	MsAge7K_13	salmon	0	1	1
magenta	MsAge7K_13	salmon	0	1	1
pink	MsAge7K_13	salmon	0	1	1
purple	MsAge7K_13	salmon	0	1	1
red	MsAge7K_13	salmon	0	1	1
turquoise	MsAge7K_13	salmon	3	0.837197	1
yellow	MsAge7K_13	salmon	0	1	1
black	MsAge7K_14	cyan	0	1	1
blue	MsAge7K_14	cyan	0	1	1
brown	MsAge7K_14	cyan	0	1	1
green	MsAge7K_14	cyan	0	1	1
greenyellow	MsAge7K_14	cyan	0	1	1
magenta	MsAge7K_14	cyan	0	1	1
pink	MsAge7K_14	cyan	0	1	1
purple	MsAge7K_14	cyan	0	1	1
red	MsAge7K_14	cyan	0	1	1
turquoise	MsAge7K_14	cyan	1	0.368932	1
yellow	MsAge7K_14	cyan	0	1	1
black	MsAge7K_15	midnightblue	1	0.221069	1
blue	MsAge7K_15	midnightblue	4	0.0165906	1
brown	MsAge7K_15	midnightblue	0	1	1
green	MsAge7K_15	midnightblue	0	1	1
greenyellow	MsAge7K_15	midnightblue	1	0.102243	1
magenta	MsAge7K_15	midnightblue	0	1	1
pink	MsAge7K_15	midnightblue	0	1	1
purple	MsAge7K_15	midnightblue	0	1	1
red	MsAge7K_15	midnightblue	1	0.321984	1
turquoise	MsAge7K_15	midnightblue	0	1	1
yellow	MsAge7K_15	midnightblue	0	1	1
black	MsAge7K_16	lightcyan	0	1	1
blue	MsAge7K_16	lightcyan	1	0.45075	1
brown	MsAge7K_16	lightcyan	0	1	1
green	MsAge7K_16	lightcyan	0	1	1
greenyellow	MsAge7K_16	lightcyan	0	1	1
magenta	MsAge7K_16	lightcyan	0	1	1
pink	MsAge7K_16	lightcyan	1	0.0967086	1
purple	MsAge7K_16	lightcyan	0	1	1
red	MsAge7K_16	lightcyan	0	1	1
turquoise	MsAge7K_16	lightcyan	3	0.276603	1
yellow	MsAge7K_16	lightcyan	0	1	1
black	MsAge7K_17	grey60	0	1	1
blue	MsAge7K_17	grey60	1	0.519276	1
brown	MsAge7K_17	grey60	0	1	1
green	MsAge7K_17	grey60	0	1	1
greenyellow	MsAge7K_17	grey60	0	1	1
magenta	MsAge7K_17	grey60	0	1	1
pink	MsAge7K_17	grey60	0	1	1
purple	MsAge7K_17	grey60	0	1	1
red	MsAge7K_17	grey60	0	1	1
turquoise	MsAge7K_17	grey60	2	0.694297	1
yellow	MsAge7K_17	grey60	0	1	1

## Sheet: TableS3B
TableS3B: Comparison of Human Aging and Disease WGCNA modules with Mouse Aging WGCNA modules (overlapping genes between human black and mouse yellow modules)
GithubFrontiersNeurosciDec2018\HuAgeDis\Module_GeneskMEHubs\black.txt
GithubFrontiersNeurosciDec2018\MsAge\Module_GeneskMEHubs\MsAge7K_04.txt
GithubFrontiersNeurosciDec2018\HuAgeDisVsMsAge\enrichmentsdat2MsAge7Klabels_OvGenes\black -- MsAge7K_04__.txt
GithubFrontiersNeurosciDec2018\HuAgeDis\Module_GeneskMEHubs\A1_HubGenestopGenesKMElabelsRankSorted.csv
GithubFrontiersNeurosciDec2018\MsAge\Module_GeneskMEHubs\A1_HubGenestopGenesKMElabelsRankSorted.csv
All overlapping genes are microglia signature genes out of which several are also top 10 hub genes in mouse or human
mouse yellow or MsAge7K_04 module hub genes highlighted in yellow
human black module hub genes highlighted in black
Black_Module_Genes	Yellow(MsAge7K_04)_Module_Genes	Overlap_BlackModule_Yellow(MsAge7K_04)Module	Ranks from TableS4
HLA-DRB3	C4B	TYROBP	Rank2_HumanBlackModule
C1QA	C4A	PTPRC	Rank3_HumanBlackModule
CX3CR1	KLK6	ITGB2	Rank4_HumanBlackModule
HLA-DPA1	C3	MYO1F	Rank5_HumanBlackModule
TGFBI	IFIT1B	FCER1G	Rank10_HumanBlackModule
CD68	IFIT3	TREM2	Rank7_MouseYellowModule
FCGR3A	IFI27L2	C1QA	Rank10_MouseYellowModule
AIF1	CLEC7A	C3	Not a top10 hub gene
IL10RA	SULT1C3	CAPG	Not a top10 hub gene
HLA-DMB	IRF7	CMKLR1	Not a top10 hub gene
ADORA3	CYBB	CX3CR1	Not a top10 hub gene
FPR1	BST2	CYBB	Not a top10 hub gene
TYROBP	ITGAX	LY86	Not a top10 hub gene
EBI3	LGALS3BP	MAN2B1	Not a top10 hub gene
TLR2	UPK1B	PLCG2	Not a top10 hub gene
CYBB	RSAD2	SLC15A3	Not a top10 hub gene
LCP1	SULT1C2	UNC93B1	Not a top10 hub gene
COL8A2	CYP2E1
RGS18	CD52
RGS10	ASPG
TREM2	IGHM
CD14	COX8C
IFI30	FLNC
TBXAS1	MX1
SUSD3	ISG15
CCR5	RTP4
RHBDF2	APOD
GPSM3	DDX60
CTSC	C3AR1
FCER1G	BDKRB2
STAB1	LAG3
FOLR2	IFITM2
SLC2A5	IFITM3
C1orf162	IFITM1
C3	SLC11A1
LY86	CST7
HAVCR2	PTPRC
CD300A	TRIM14
FYB	ZC3HAV1
ITGB2	PROM2
PTPRC	SAMD9L
ADAM28	CD48
SLA	XAF1
LAT2	CMKLR1
KCNQ1	TAP1
DOCK8	OAS2
SLC7A7	LSP1
LHFPL2	PARP14
FXYD5	USP18
B3GNT5	USP41
SH3TC1	ERICH5
CD302	CXCL16
HLA-DRB4	HLA-DOB
SYK	SLC15A3
GIMAP8	SVEP1
GIMAP4	OSMR
INPP5D	IRGM
HLA-DMA	MLPH
FLI1	GPNMB
KCTD12	CAPG
VAMP8	DDX58
LST1	ST14
CD4	OAS1
IL13RA1	SLAMF9
CAPG	CD37
KIAA1274	IFIH1
GIMAP6	CD84
MYO1F	IFI16
RNASET2	PYHIN1
MAF	CD300C
CYBA	NAALAD2
SLC2A9	PTPN6
RAC2	UBA7
TLR7	CD86
CD33	TREM2
TRAF3IP3	ITGB2
WDFY4	FCER1G
ENTPD1	TFCP2L1
KYNU	TAP2
C1orf38	IP6K3
SLC15A3	TYROBP
SLCO2B1	CD22
DOK1	CTSS
MYO7A	MS4A7
LYN	VIM
RCSD1	PIK3CG
SOAT1	DBP
TNFAIP8L2	IRF9
GMFG	C1QA
PLCB2	FERMT3
UNC93B1	CSF3R
ZMYND15	MPEG1
TAL1	MMP12
PLCG2	FCGR2A
ABI3	FCGR2B
CMTM7	FCGR2C
RAB32	LY86
CYFIP1	IFIT2
MFNG	PLD4
DEF6	DOCK2
ST6GAL1	ARHGAP45
MFSD1	MYO1F
FCGRT	CCL8
CMKLR1	STAT1
VAV1	TRIM25
RPS6KA1	NFAM1
DOCK11	IKZF1
PILRA	MVP
PTPN18	EYA4
PRAM1	C1QC
GRN	S100A6
ARHGAP4	PARP3
MAN2B1	PLCG2
	C1QB
	LAIR1
	APBB1IP
	ANXA3
	PARP12
	BHLHE41
	PLEK
	LAPTM5
	PROS1
	EIF2AK2
	TMEM119
	SFI1
	UNC93B1
	SHKBP1
	RNASE4
	HPGDS
	SELPLG
	SLC14A1
	ITGAM
	SKAP2
	CSF1
	CTSZ
	MSN
	B3GALT5
	MTHFD1L
	STAT2
	VWA5A
	ANXA5
	PLEKHH2
	CX3CR1
	APOE
	LBH
	NPC2
	MAN2B1
