# Supplementary material for: A Microglial Signature Directing Human Aging and Neurodegeneration-Related Gene Networks
Source: Front Neurosci. 2019 Jan 24;13:2. doi: 10.3389/fnins.2019.00002 (PMC6353788; doi:10.3389/fnins.2019.00002)
Supplement: Supplementary file 4 [file Table_4.XLSX]

## Sheet: TableS4A
TableS4A: Hub genes of Human Aging and Disease Black Module ranked and defined by highest signedkME (highest correlation with module eigengene)
GithubFrontiersNeurosciDec2018\HuAgeDis\Module_GeneskMEHubs\kWithinConnectionskME_blackHubs.csv
GithubFrontiersNeurosciDec2018\HuAgeDis\Module_Trait&CellType&GO\A1_datAge_black_Microglia_hubgenes.csv
GithubFrontiersNeurosciDec2018\HuAgeDis\Module_Trait&CellType&GO\A1_datDisease_black_Microglia_hubgenes.csv
RankByPCblack.cor	Gene	CorrDisease	PvalDisease	CorrAge	PvalAge	NumberOfConnections	kTotal	kWithin	kOut	kDiff	PSID	Module	PCblack.cor	PCblack.pval	PCblue.cor	PCblue.pval	PCbrown.cor	PCbrown.pval	PCgreen.cor	PCgreen.pval	PCgreenyellow.cor	PCgreenyellow.pval	PCgrey.cor	PCgrey.pval	PCmagenta.cor	PCmagenta.pval	PCpink.cor	PCpink.pval	PCpurple.cor	PCpurple.pval	PCred.cor	PCred.pval	PCturquoise.cor	PCturquoise.pval	PCyellow.cor	PCyellow.pval
1	TBXAS1	0.398808	1.03e-25	0.200065	3.56e-07	701	21.7364	10.1275	11.6089	-1.48148	TBXAS1	black	0.882211	6.87e-210	0.508834	2.99e-43	0.428108	8.91e-30	0.500394	1.14e-41	0.357441	1.24e-20	-0.0346171	0.383077	-0.215314	4.06e-08	-0.117568	0.00296082	0.0822714	0.0379053	-0.400309	6.49e-26	-0.522759	5.82e-46	0.211757	6.84e-08
2	TYROBP	0.396554	2.03e-25	0.0850356	0.031883	710	21.6013	9.72188	11.8795	-2.15758	TYROBP	black	0.871851	5.07e-199	0.443593	4.33e-32	0.479756	5.6e-38	0.456444	4.21e-34	0.323222	5.89e-17	-0.172396	1.21e-05	-0.0882049	0.0260035	0.0373979	0.34601	0.157852	6.3e-05	-0.298306	1.47e-14	-0.501597	6.85e-42	0.346628	2.02e-19
3	PTPRC	0.327158	2.35e-17	0.243925	4.41e-10	683	20.1145	9.37774	10.7368	-1.35906	PTPRC	black	0.871021	3.43e-198	0.528809	3.53e-47	0.336051	2.79e-18	0.438637	2.45e-31	0.361859	3.85e-21	0.0956816	0.0157052	-0.323346	5.72e-17	-0.191306	1.15e-06	-0.0360053	0.364279	-0.456695	3.84e-34	-0.496899	5.03e-41	0.0957162	0.0156673
4	ITGB2	0.395242	3.01e-25	0.193813	8.27e-07	683	21.1579	8.80055	12.3573	-3.55677	ITGB2	black	0.858662	1.76e-186	0.532425	6.43e-48	0.437257	3.96e-31	0.505738	1.15e-42	0.409025	4.37e-27	-0.0163533	0.680372	-0.20436	1.96e-07	-0.121111	0.00219882	0.0840941	0.0338351	-0.40381	2.22e-26	-0.515751	1.4e-44	0.219762	2.09e-08
5	MYO1F	0.379768	2.76e-23	0.102122	0.00990495	626	20.0789	8.42145	11.6574	-3.23594	MYO1F	black	0.846222	9.05e-176	0.468382	4.75e-36	0.47158	1.39e-36	0.491691	4.42e-40	0.285979	1.87e-13	-0.119275	0.00256801	-0.148625	0.00016676	-0.0418725	0.291334	0.165055	2.83e-05	-0.339084	1.33e-18	-0.500849	9.43e-42	0.283619	3e-13
6	LST1	0.285782	1.94e-13	0.156741	7.1e-05	639	14.2097	8.33084	5.87886	2.45198	LST1	black	0.840748	2.36e-171	0.351937	5.2e-20	0.268333	5.75e-12	0.306718	2.42e-15	0.218429	2.56e-08	-0.00877462	0.825069	-0.13496	0.000637401	-0.0522578	0.187759	0.0179324	0.651455	-0.301457	7.54e-15	-0.361111	4.7e-21	0.148367	0.00017123
7	CYBA	0.434573	9.96e-31	0.281657	4.43e-13	615	26.05	8.19078	17.8592	-9.66839	CYBA	black	0.839698	1.59e-170	0.628216	3.07e-71	0.455766	5.4e-34	0.556246	5.08e-53	0.457015	3.41e-34	0.0454494	0.252032	-0.303965	4.4e-15	-0.203211	2.31e-07	0.0591331	0.136007	-0.515848	1.34e-44	-0.605738	4.79e-65	0.186297	2.2e-06
8	SLC7A7	0.370508	3.69e-22	0.13332	0.000742714	671	18.5304	7.62428	10.9062	-3.28188	SLC7A7	black	0.836518	4.71e-168	0.48066	3.91e-38	0.436477	5.18e-31	0.480517	4.14e-38	0.337771	1.83e-18	-0.0729948	0.0656004	-0.155838	7.83e-05	-0.0612721	0.122382	0.0971931	0.0141262	-0.33113	9.14e-18	-0.477602	1.32e-37	0.238652	1.06e-09
9	RNASET2	0.403232	2.65e-26	0.188614	1.63e-06	621	20.5659	7.95272	12.6132	-4.66045	RNASET2	black	0.835346	3.72e-167	0.521494	1.04e-45	0.46031	1e-34	0.533444	3.96e-48	0.370896	3.31e-22	-0.0215276	0.587593	-0.214079	4.87e-08	-0.0935311	0.0182179	0.0878917	0.0265396	-0.397664	1.45e-25	-0.538227	4.01e-49	0.226473	7.47e-09
10	FCER1G	0.455893	5.16e-34	0.246304	2.95e-10	698	27.0941	8.37515	18.719	-10.3438	FCER1G	black	0.828858	2.6e-162	0.602194	4.09e-64	0.508934	2.86e-43	0.574279	3.63e-57	0.449645	5.01e-33	-0.0534015	0.178268	-0.269156	4.92e-12	-0.12801	0.00120452	0.0788033	0.0468016	-0.471204	1.6e-36	-0.617065	4.19e-68	0.26701	7.36e-12

## Sheet: TableS4B
TableS4B: Hub genes of Mouse Aging Yellow Module ranked and defined by highest signedkME (highest correlation with module eigengene)
GithubFrontiersNeurosciDec2018\MsAge\Module_GeneskMEHubs\kWithinConnectionskME_yellowHubs.csv
GithubFrontiersNeurosciDec2018\MsAge\Module_Trait&CellType&GO\A1_datAge_yellow_Microglia_hubgenes.csv
GithubFrontiersNeurosciDec2018\MsAge\Module_Trait&CellType&GO\A1_datDisease_yellow_Microglia_hubgenes.csv
Note: C4B and C4A have equal Pcyellow.cor, so are in essense same rank
RankByPCyellow.cor (yellow=MsAge7K_04)	Gene	CorrAge	PvalAge	NumberOfConnections	kTotal	kWithin	kOut	kDiff	PSID	Module	PCyellow.cor	PCyellow.pval	PCblack.cor	PCblack.pval	PCblue.cor	PCblue.pval	PCbrown.cor	PCbrown.pval	PCcyan.cor	PCcyan.pval	PCgreen.cor	PCgreen.pval	PCgreenyellow.cor	PCgreenyellow.pval	PCgrey.cor	PCgrey.pval	PCgrey60.cor	PCgrey60.pval	PClightcyan.cor	PClightcyan.pval	PCmagenta.cor	PCmagenta.pval	PCmidnightblue.cor	PCmidnightblue.pval	PCpink.cor	PCpink.pval	PCpurple.cor	PCpurple.pval	PCred.cor	PCred.pval	PCsalmon.cor	PCsalmon.pval	PCtan.cor	PCtan.pval	PCturquoise.cor	PCturquoise.pval
1	C4B	0.651878	7.393e-10	729	33.0256	15.4048	17.6208	-2.21607	C4B	yellow	0.939851	6.58454e-34	0.434549	0.000152751	-0.0250955	0.835434	0.0385899	0.749339	-0.236574	0.0469975	0.246388	0.0383305	-0.202544	0.0902697	0.666175	2.29479e-10	0.46633	4.15287e-05	0.137252	0.253709	0.53506	1.53083e-06	0.172523	0.150231	0.258964	0.029207	-0.0518234	0.667771	-0.36352	0.00183287	-0.119671	0.320201	0.0308084	0.798685	-0.188424	0.115571
2	C4A	0.651878	7.393e-10	728	33.0256	15.4048	17.6208	-2.21607	C4A	yellow	0.939851	6.58454e-34	0.434549	0.000152751	-0.0250955	0.835434	0.0385899	0.749339	-0.236574	0.0469975	0.246388	0.0383305	-0.202544	0.0902697	0.666175	2.29479e-10	0.46633	4.15287e-05	0.137252	0.253709	0.53506	1.53083e-06	0.172523	0.150231	0.258964	0.029207	-0.0518234	0.667771	-0.36352	0.00183287	-0.119671	0.320201	0.0308084	0.798685	-0.188424	0.115571
3	CTSS	0.59482	4.50226e-08	549	29.0997	12.7611	16.3386	-3.57756	CTSS	yellow	0.899945	1.41285e-26	0.267093	0.0243417	-0.00886712	0.941495	-0.143289	0.233221	-0.0814593	0.499467	0.123506	0.304825	-0.262826	0.0268021	0.489718	1.46189e-05	0.272122	0.02169	0.0192887	0.87315	0.704273	7.26173e-12	0.0937805	0.436628	0.0859615	0.475976	0.0617814	0.608771	-0.16597	0.166578	0.107065	0.374169	0.150825	0.209291	-0.0607469	0.614794
4	LGALS3BP	0.528937	2.1166e-06	715	22.6266	10.6182	12.0084	-1.39023	LGALS3BP	yellow	0.874173	2.46395e-23	0.327093	0.00536528	-0.129746	0.280844	-0.0115171	0.924057	-0.314774	0.00750444	0.125948	0.295288	-0.131514	0.274286	0.4647	4.454e-05	0.327903	0.0052457	0.136593	0.256016	0.413744	0.000335113	0.162037	0.176998	0.0147009	0.903153	0.0775074	0.520572	-0.268755	0.0234365	0.100231	0.405597	0.130032	0.27978	0.0425555	0.724558
5	APOD	0.561123	3.57968e-07	708	29.4898	11.1939	18.2959	-7.10208	APOD	yellow	0.874061	2.53579e-23	0.547915	7.59143e-07	0.0319457	0.791419	-0.00878678	0.942024	-0.0103576	0.931683	0.0832989	0.489797	-0.193882	0.105212	0.527696	2.25852e-06	0.326655	0.00543085	0.0706664	0.558138	0.652658	6.94711e-10	0.106524	0.3766	0.0680376	0.572908	0.127801	0.28818	-0.19821	0.0975219	0.0120855	0.92032	0.210053	0.0787141	-0.147749	0.218839
6	C1QC	0.521086	3.17759e-06	436	25.9519	10.6745	15.2774	-4.60294	C1QC	yellow	0.872279	3.99233e-23	0.348535	0.0028949	-0.123845	0.30349	-0.0301146	0.803127	-0.0921998	0.444432	0.000689164	0.995449	-0.0482128	0.689694	0.435171	0.000149092	0.313534	0.00775647	0.0651495	0.589342	0.615911	1.08447e-08	0.251304	0.0345156	-0.000563536	0.996279	0.10373	0.389319	-0.145388	0.226372	0.0898982	0.455932	0.175949	0.142177	0.117697	0.328306
7	TREM2	0.56667	2.58505e-07	569	25.1559	10.19	14.9659	-4.77595	TREM2	yellow	0.857427	1.37194e-21	0.276632	0.0195257	-0.0586556	0.627047	-0.0507243	0.674416	-0.222563	0.0621067	0.0989819	0.411503	-0.15352	0.201175	0.529589	2.04543e-06	0.395077	0.00065026	0.0666524	0.580764	0.641704	1.63787e-09	0.116389	0.333746	0.0940372	0.435369	0.0615506	0.610112	-0.187508	0.117383	0.0168829	0.888863	0.185079	0.122296	-0.0128956	0.914999
8	C1QB	0.553507	5.54378e-07	401	22.6184	9.98622	12.6322	-2.64597	C1QB	yellow	0.854999	2.35443e-21	0.364855	0.00175791	0.0260566	0.829224	-0.11133	0.355324	-0.201518	0.0919473	0.161154	0.179403	-0.237596	0.0460263	0.389662	0.000782578	0.199656	0.0950535	0.158844	0.185802	0.458375	5.82399e-05	0.155828	0.194403	0.0960009	0.425798	0.058481	0.628075	-0.281398	0.0174416	-0.00901149	0.940544	0.0482082	0.689723	-0.0373393	0.757208
9	MPEG1	0.568383	2.33499e-07	508	23.7034	9.82288	13.8805	-4.05767	MPEG1	yellow	0.851686	4.84408e-21	0.219284	0.0661571	-0.151011	0.208724	0.112198	0.351563	-0.212778	0.0748248	0.0277538	0.818285	-0.0263079	0.827603	0.495662	1.10735e-05	0.452198	7.52959e-05	-0.046548	0.699891	0.597889	3.6833e-08	0.251397	0.0344468	0.0037841	0.975015	-0.175823	0.142466	-0.191413	0.109805	0.0584853	0.62805	0.0134268	0.911511	0.151261	0.207963
10	C1QA	0.547627	7.71428e-07	530	22.092	9.76574	12.3262	-2.5605	C1QA	yellow	0.84903	8.5306e-21	0.291935	0.0135003	-0.124375	0.301408	-0.212637	0.0750219	-0.230948	0.0526549	0.0750304	0.534025	-0.0913568	0.448625	0.45578	6.49161e-05	0.273333	0.0210899	0.166462	0.165307	0.48996	1.44558e-05	0.180506	0.131969	0.178607	0.136154	0.147874	0.218446	-0.273218	0.0211463	-0.0110194	0.927329	0.138182	0.250475	-0.0047044	0.968941
